# Supplementary material for: Enlarged Abdominal Lymph Node as a Cause of Polyhydramnios in the Course of Congenital Neonatal Leukaemia: A Case Report and Review of the Literature on Foetal Abdominal Tumours with Coexisting Polyhydramnios
Source: J Clin Med. 2022 Nov 7;11(21):6598. doi: 10.3390/jcm11216598 (PMC9656261; doi:10.3390/jcm11216598)
Supplement: Supplementary file 1 [file jcm-11-06598-s001.zip]

Archive with 1 entries (1 files):
- jcm-1969030-supplementary.pdf
